# Supplementary material for: Sex and gender matter in health research: addressing health inequities in health research reporting
Source: Int J Equity Health. 2015 Jan 31;14:12. doi: 10.1186/s12939-015-0144-4 (PMC4320818; doi:10.1186/s12939-015-0144-4)
Supplement: Additional file 1: — Scan of existing sex and gender editorial policies. [file 12939_2015_144_MOESM1_ESM.xlsx]

## Sheet: Instructions for authors
Journal / Publishing house title	Description of source	Field	Subjects	Actual or recommended policy	Instructions for authors, in which authors are required or encouraged to disaggregate data by sex and provide gender analysis when applicable.	Link/Notes
Institute for Laboratory Animal Research; National Research Council	Organization	Animal science	Animal	Actual policy	The research animal: The following information is appropriate to include in the research animal description: genus and species (with the proper Latin designation), sex, internationally accepted genetic nomenclature, age, weight, and source of the animals used. The provision of specific procedural detail for these basic variables is a starting point for enabling replication. Sex influences numerou…	Guidance for the Description of Animal Research in Scientific Publication, p. 5: "This report provides journal editors, authors, and reviewers with guidance (and supporting references) for effective reporting of animal research in published articles based on adequate descriptions of the research animal" and the research animal's environment..." (p. 1) "The purpose of this report is to serve as a …
ARRIVE Guidelines - National Centre for the Replacement Refinement and Reduction of Animals in Research	Organization	Animal science	Animal	Actual policy	Experimental animals: Provide details of the animals used, including species, strain, sex, developmental stage (e.g. mean or median age plus age range) and weight (e.g. mean or median weight plus weight range).	http://www.nc3rs.org.uk/downloaddoc.asp?id=1206&page=1357&skin=0 The ARRIVE guideline (Animals in Research: Reporting In Vivo Experiments), have been developed using the CONSORT Statement as their foundation. They consist of a checklist of 20 items describing the minimum information that all scientific publications reporting research using animals should include, such as the number and specific c…
Journal of Animal Science	Journal	Animal science	Animal	Actual policy	Materials and Methods. A clear description or specific original reference is required for all biological, analytical, and statistical procedures. All modifications of procedures must be explained. Diets, dates of experimental activities if appropriate, animals [breed, sex, age, body weight, and weighing conditions (i.e., with or without restriction of feed and water)], surgical techniques, measur…	http://www.journalofanimalscience.org/site/misc/JAS-InstructionsToAuthors.pdf
Journal of the American Veterinary Medical Association - JAVMA	Journal	Animal science	Animal	Actual policy	Text - Clinical Report: A Clinical Report begins with the signalment (e.g., age, sex, body weight, and breed) of the animal or animals, followed by a chronologic description of pertinent aspects of the diagnostic examination, treatment, and outcome, and ends with a brief discussion.	https://www.avma.org/News/Journals/Pages/javma-manuscript-preparation.aspx
Universities Federation for Animal Welfare	Journal	Animal science	Animal	Actual policy	Materials and methods: The description of the methods should be sufficiently detailed to allow replication of the work. In studies involving animals, provide details of numbers used and of species, strain, age, sex, source and other relevant characters.	http://www.ufaw.org.uk/instructions-authors.php
Agricultura Tropica et Subtropica	Journal	Health	Animal	Actual policy	In case of animal studies, the breed, age, sex, numbers of animals, health state and feeding regimen should be given along with the statement of the Ethics Committee.	http://www.agriculturaits.czu.cz/data_02.htm
International Committee of Medical Journal Editors (ICJME) Uniform Requirements for Manuscripts (URM) Submitted to Biomedical Journals	Editorial association	Health	Animal	Actual policy	Selection and Description of Participants Describe your selection of the observational or experimental participants (patients or laboratory animals, including controls) clearly, including eligibility and exclusion criteria and a description of the source population. Because the relevance of such variables as age and sex to the object of research is not always clear, authors should explain their u…	The ICMJE developed the Uniform Requirements for Manuscripts Submitted to Biomedical Journals; The Uniform Requirements are voluntary; numerous medical journals choose to follow them and state in their instructions for authors that they do so. http://www.icmje.org/urm_full.pdf The ICMJE is a group of general medical journal editors whose participants meet annually and fund work on the Uniform Req…
South African Journal of Science	Journal	Health	Animal	Actual policy	All manuscripts describing research involving non-human animals should also indicate that the ARRIVE guidelines (http://www.plosbiology.org/article/info%3Adoi%2F10.1371%2Fjournal.pbio.1000412) for reporting in vivo animal experiments were adhered to. Proper reporting should include the number, sex and health status of the individuals used, as well as full details of anaesthesia and surgical proce…	http://www.sajs.co.za/sites/default/files/styles/SAJS%20Author%20Guidelines_0.pdf
Acta Medica Transilvanica	Journal	Health	Human	Actual policy	Selection of the patients – describe the inclusion, exclusion criteria. Authors should explain why people of a particular age or sex have been included in the study.	Acta Medica Transilvanica journal has adopted the “Uniform Requirements for Manuscripts (URM) submitted to Biomedical Journals” produced by the International Committee of Medical Journals Editors (ICMJE) and encourages the authors to take them into account in elaborating their articles. http://www.amtsibiu.ro/guidelines-for-authors
Academic Emergency Medicine	Journal	Health	Human	Actual policy	In keeping with the 1993 National Institutes of Health initiative to advance research by ensuring the inclusion of women in clinical research and analyzing health outcomes by sex, please provide sex-specific and/or racial/ethnic-specific data when appropriate, in describing the outcomes of epidemiologic analyses or clinical trials, or specifically state that no sex-based or racial/ethnic-based di…	Preparation Guidelines: http://onlinelibrary.wiley.com/doi/10.1111/j.1553-2712.2012.01303.x/full
Acta Neurobiologiae Experimentalis	Journal	Health	Human	Actual policy	Methods: When describing the subject organisms used in the experiment, their species, race or strain, number, sex and age should be indicated.	http://www.ane.pl/res/instr_for_authors.pdf
Croatian Medical Journal	Journal	Health	Human	Actual policy	Control group(s) should be described as precisely as experimental groups. For animals, the species, sex, age, breed, and physiologic condition should be given.	http://neuron.mefst.hr/docs/CMJ/issues/2012/53/1/CMJ_53(1)_GUIDELINES.pdf
Journal of Medical Case Reports	Journal	Health	Human	Actual policy	Abstract should include brief details of what the patient(s) presented with, including the patient's age, sex and ethnic background.	http://www.jmedicalcasereports.com/authors/instructions/casereport
RadioGraphics	Journal	Health	Human	Actual policy	For cases of disease, the legend should include the age, sex, and clinical history of the patient, if that information is relevant to the case.	http://radiographics.rsna.org/site/pia/PIA_2013
The Lancet	Journal	Health	Human	Actual policy	We encourage researchers to enrol women and ethnic groups into clinical trials of all phases, and to plan to analyse data by sex and by race	http://www.thelancet.com/lancet-information-for-authors/article-types-manuscript-requirements
Journal of the American Medical Association (JAMA)	IOM Workshop	Health	Human	Recommended policy	Possible criteria to publish sex-specific results: - A priori reasonable likelihood that these associations might exist Ideally, study designed with stratified randomization - Study designed with adequate power to do subgroup analyses - Study designed with adequate power to test for interactions - Archiving of just raw data by sex from trials for future pooling could be done in the absence of the…	This list of potential recommendations comes from a presentation at the IOM Sex-Specific Reporting of Scientific Research workshop: http://www.iom.edu/~/media/Files/Activity%20Files/Women/SexSpecificWrkshp/Web%20Versions/Golub.pdf
Katrina Kelner, editor of Translational Medicine and managing editor of Science	IOM Workshop	Health	Human	Recommended policy	Even if a study has not been properly powered for male and female subgroup analysis, the resulting data should still be made available for others, perhaps in an appendix (with the appropriate warning that, because of statistical limitations, sex-specific data do not necessarily indicate a sex-specific difference. Follow-up comments from other academics: - Ensuring that all data are available to e…	Recommendation from the SEX-SPECIFIC REPORTING OF SCIENTIFIC RESEARCH workshop summary (p. 29): http://orwh.od.nih.gov/resources/policyreports/pdf/Sex-Specific-Reporting-Scientific-Research-2011.pdf
American Association for Cancer Research (AACR Journals)	Publishing house	Health - cancer	Animal	Actual policy	In experiments involving animal models, details concerning sex, age, weight, strain, substrain, and source must be delineated.	http://www.aacrjournals.org/site/InstrAuthors/ifora.xhtml
Journal of the American Heart Association; Circulation	Journal	Health - Cardiology	Human	Actual policy	Please provide sex-specific and/or racial/ethnic-specific data when appropriate, in describing outcomes of epidemiologic analyses or clinical trials; or specifically state that no sex-based or racial/ethnic-based differences were present”	(JACC—Journal of the American College of Cardiology Instructions for Authors): http://jaha.ahajournals.org/site/misc/ifora.xhtml Circulation: How to Prepare a Manuscript: http://circ.ahajournals.org/site/misc/ifora.xhtml
Circulation; Circulation Research	Journal	Health - Circulation	Human	Actual policy	Please provide sex-specific and/or racial/ethnic-specific data when appropriate, in describing the outcomes of epidemiologic analyses or clinical trials, or specifically state that no sex-based or racial/ethnic-based differences were present. Manuscripts must conform to the “Uniform Requirements for Manuscripts Submitted to Biomedical Journals” (http://www.icmje.org/).	http://circ.ahajournals.org/site/misc/ifora.xhtml http://circres.ahajournals.org/site/misc/ifora.xhtml
The American Journal of Cosmetic Surgery	Journal	Health - Cosmetic surgery	Human	Actual policy	Materials and Methods: What did you do? Include number of patients, sex, etc, and how selected.	http://www.peertrack.net/ajcs/InstrtoAuthors.pdf
Dental Research Journal	Journal	Health - Dentistry	Human	Actual policy	Materials and Methods: ...For patients, age, sex with mean age ± standard deviation must be given. Statistical method must be mentioned and specify any general computer program used. The Info system used should be clearly mentioned.	http://drj.mui.ac.ir/index.php/drj/about/submissions
Diabetologia	Journal	Health - Diabetes	Animal	Actual policy	Experimental animals: Age, sex, source and, where appropriate, the genetic background of the animals used should be given.	http://www.diabetologia-journal.org/instructionstoauthors.html
Australian Diabetes Educator (ADE); Diabetes Care	Journal	Health - Diabetes	Human	Actual policy	Where appropriate, clinical and epidemiological studies should be analysed to see if there is an effect of sex or ethnicity. If there is no effect, it should be stated as such in the “Results” section.	http://www.adea.com.au/asset/view_document/979316957 http://care.diabetesjournals.org/site/misc/ifora.xhtml
Committee on Understanding the Biology of Sex and Gender Differences, Board on Health Sciences Policy	Organization	Health - Gender	Animal/cell	Recommended policy	RECOMMENDATION 7: Clarify use of the terms sex and gender. Researchers should specify in publications their use of the terms sex and gender. To clarify usage and bring some consistency to the literature, the committee recommends the following: In the study of human subjects, the term sex should be used as a classification, generally as male or female, according to the reproductive organs and func…	These recommendations come from the 2001 report Exploring the Biological Contributions to Human Health: Does Sex Matter? http://www.nap.edu/catalog/10028.html The following recommendations are discusses in greater detail in the report: • Promote research on sex at the cellular level. • Study sex differences from womb to tomb. • Mine cross-species information. • Investigate natural variations. • E…
GenderBasic project	Organization	Health - gender	Animal/cell	Recommended policy	Relevant recommendations on research processes and methodologies: - For male and female animals, their age and weight should be recorded and for females, their reproductive status and ovarian cycle phase should be determined as accurately as possible. - The sex of origin of biological research materials should be determined and disclosed on publication. - In study design, reporting and peer revie…	The objective of GenderBasic is to ensure a better integration of the gender dimension in basic life sciences research. Considering the gender dimension in research means that attention must be given to both biological sex characteristics and to socially constructed gender characteristics of men and women and to the complex interaction between those characteristics. http://www.genderbasic.nl/reco…
Institute of Medicine (IOM): SEX-SPECIFIC REPORTING OF SCIENTIFIC RESEARCH		Health - Gender	Animal/cell	Recommended policy	Summary of Suggestions by individual editors for journal policies: - The sex of the animals studied should be reported. - If only one sex of an animal was studied, this should be indicated in the title of the article. - In most cases, the sex of origin of cells used should be reported (excluding, for example, immortalized cell lines, which are highly transformed and for which the sex of the origi…	Recommendations provided in the SEX-SPECIFIC REPORTING OF SCIENTIFIC RESEARCH workshop summary: http://orwh.od.nih.gov/resources/policyreports/pdf/Sex-Specific-Reporting-Scientific-Research-2011.pdf
Biology of Sex Differences: "Reporting of sex as a variable in cardiovascular studies using cultured cells"	Journal article	Health - Gender	Cell	Recommended policy	Sex is not consistently reported as a variable in studies using cultured cells to investigate mechanisms of cardiovascular physiology and disease. The editorial policies of scientific journals should require reporting of sex as a genetic variable and as a fundamental condition of scientific excellence. The complement of sex chromosomes in cells studied in culture has the potential to affect expre…	http://www.bsd-journal.com/content/2/1/11
Committee on Women's Health Research	Organization	Health - Gender	Human	Actual policy	When it is possible, analysis of clinical research should be stratified by sex and should include power calculations to prevent type II errors in interpretation that might lead to withholding of therapy from women. The International Committee of Medical Journal Editors and editors of relevant journals not represented on that committee should adopt as a guideline that all papers that report the ou…	http://www.nap.edu/openbook.php?record_id=12908&page=233
"Sex Is Not Enough: The Need for Gender-Based Analysis in Health Research." Nadine Nowatski. 2011. Health Care for Women International, 32:263–277, 2011	Journal article	Health - Gender	Human	Recommended policy	The considerable variability in health amongst women suggests that broad generalizations about sex or gender differences in health are inappropriate. Further disaggregation is needed to examine differences amongst women based on their socioeconomic status, ethnic background, sexual orientation, geographic location, and other important social locators. A policy informed by the results of sex disag…	http://www.tandfonline.com/doi/abs/10.1080/07399332.2010.519838?url_ver=Z39.88-2003&rfr_id=ori:rid:crossref.org&rfr_dat=cr_pub%3dpubmed#.UfF4VY3VAk0
Gendered Innovations	Organization	Health - Gender	Human	Recommended policy	It is important to analyze sex and gender (see Analyzing Sex; Analyzing Gender), but examining how other factors intersect with sex and gender is also necessary. These factors or variables can be biological, socio-cultural, or psychological aspects of users, customers, experimental subjects, or cells. These factors include but are not limited to: genetics; age sex hormones; reproductive status; b…	http://genderedinnovations.stanford.edu/methods/factors.html
PRISMA (Preferred Reporting Items for Systematic Reviews and Meta-Analyses) -Equity 2012 Extension: Reporting Guidelines for Systematic Reviews with a Focus on Health Equity	Organization	Health - Gender	Human	Recommended policy	List and define data items related to equity where such data were sought. We recommend using an explicit checklist in the data extraction process to avoid missing data on health equity. We recommend place of residence, race/ethnicity/culture/language, occupation, gender/sex, religion, education, socioeconomic status, social capital and “plus” to indicate other possible factors such as disease sta…	http://www.plosmedicine.org/article/info%3Adoi%2F10.1371%2Fjournal.pmed.1001333
The Lancet	Journal article	Health - Gender	Human	Recommended policy	Being male or female might be a more important determinant of health, illness, and response to treatment than is known. To find out, and to aid meta-analysts, The Lancet encourages researchers to enrol more women into clinical trials of all phases, and to plan to analyse data by sex, not only when known to be scientifically appropriate, but also as a matter of routine.	http://www.thelancet.com/journals/lancet/article/PIIS0140-6736(11)61795-9/fulltext
WHO: ASKING THE RIGHT QUESTIONS: Advancing an HIV Research Agenda for Women and Children	Organization	Health - HIV	Human	Recommended policy	Recommendation 10: Ensure clinical cohorts and clinical trial data are disaggregated by sex, ethnicity and race to support ongoing analysis of potential differences in pharmacokinetics and pharmacodynamics, treatment outcomes and adverse events in these populations	Through a 10-month consultative process involving investigators, clinicians, civil society and UN agencies, the International AIDS Society (IAS) and its international partners have identified 20 priority recommendations to address these critical knowledge gaps: Thttp://www.who.int/hiv/pub/mtct/women_research_march_2010.pdf
The Saudi Journal of Gastroenterology (SJG)	Journal	Health - Internal medicine	Animal/ human	Actual policy	Methods: Describe the selection of the observational or experimental subjects (patients or laboratory animals, including controls) clearly. Identify the age, sex, and other important characteristics of the subjects.	http://www.saudijgastro.com/contributors.asp
JAMA Internal Medicine	Journal	Health - Internal medicine	Human	Actual policy	Reporting Sex-Specific Results When sufficient data for each sex is available, separate analyses should be reported on sex-specific results. For studies involving humans categorized by race/ethnicity, age, disease/disabilities, religion, sex/gender, sexual orientation, or other socially constructed groupings, authors should, as much as possible, • Make explicit their methods of categorizing human…	http://archinte.jamanetwork.com/public/instructionsForAuthors.aspx
Journal of General Internal Medicine	Journal	Health - Internal medicine	Human	Actual policy	TABLES: For dichotomous variables (e.g., sex), only include data for one category (e.g., women).	http://www.jgimed.org/authors/JGIM%20Instructions%20for%20Authors.pdf
The Journal of Nutrition	Journal	Health - Internal medicine	Human	Actual policy	Describe control and experimental animals or participants, giving age, weight, sex, race, and for animals, breed or strain.	http://jn.nutrition.org/site/misc/ifora_4-ms-prep.xhtml
Annals of Internal Medicine	IOM Workshop	Health - Internal medicine	Human	Recommended policy	- Indicate in title and abstract when study includes only men or only women - Indicate in limitations if data are insufficient to examine potentially relevant sex-differences - Refrain from reporting sex-specific results when study design is insufficient to enable meaningful reporting Considerations: •If randomization was not stratified by sex, these results should not be interpreted as causal …	This list of potential recommendations comes from a presentation at the IOM Sex-Specific Reporting of Scientific Research workshop: http://www.iom.edu/~/media/Files/Activity%20Files/Women/SexSpecificWrkshp/Web%20Versions/Laine.pdf
Christine Laine, editor-in-chief of Annals of Internal Medicine	IOM Workshop	Health - Internal medicine	Human	Recommended policy	Publishing a large trial without sex-specific results does not necessarily mean that there are no sex-specific results; when discussing the limitations of a study, authors should point out that there could be sex differences. Absence of evidence is not evidence of absence.	Recommendation from the SEX-SPECIFIC REPORTING OF SCIENTIFIC RESEARCH workshop summary (p.31): http://orwh.od.nih.gov/resources/policyreports/pdf/Sex-Specific-Reporting-Scientific-Research-2011.pdf
Lung India	Journal	Health - Lung	Animal	Actual policy	Describe your selection of the observational or experimental subjects (patients or laboratory animals, including controls) clearly. Identify the age, sex, and other important characteristics of the subjects.	http://www.lungindia.com/contributors.asp
Larry Cahill, Professor, Neurobiology and Behavior, University of California	IOM Workshop	Health - Neurobiology	Human	Recommended policy	For studies (of a non–sex-specific issue) in which only one sex has been used, journal editors should make the last two words of the article title “in males” or “in females” (p. 19).	Recommendation from the SEX-SPECIFIC REPORTING OF SCIENTIFIC RESEARCH workshop summary (p. 19): http://orwh.od.nih.gov/resources/policyreports/pdf/Sex-Specific-Reporting-Scientific-Research-2011.pdf
The Physiological Society	Organization	Health - Physiology	Human	Actual policy	Manuscripts should state the age, sex, health status and, where necessary, fitness of participants.	http://journals.physoc.org/site/misc/human.xhtml
Psychiatric Services	Journal	Health - Psychiatry	Human	Actual policy	The Methods section should provide a comprehensive description of the sample (including data on sex, age, and race-ethnicity), methods of recruitment, measurement and evaluation techniques (including information about reliability as appropriate), and data analysis (including the name and version of the statistical package used). At the end of the section describing the sample, it should be clearl…	http://psychiatryonline.org/ps_ifora.aspx
Journal of Psychiatry and Neuroscience	Journal	Health - Psychiatry and Neuroscience	Human	Actual policy	In studies where the entire population is of the same sex, the sex should be specified in the title.	http://www.cma.ca/jpn/instructions_for_authors
"Issues to consider in conducting nonsexist psychological research: A guide for researchers." McHugh, Maureen C., Koeske, Randi D., Frieze, Irene H., American Psychologist 1986	Journal article	Health - Psychology	Human	Recommended policy	Suggestions for Sex-Fair Research: - Journal editors should discourage the publication of studies in which the only significant finding is an unexpected “sex difference” and should insist instead on the replication of such findings. - Carefully examine the underlying values and assumptions in all research and state them explicitly. - When undertaking literature reviews, examine past research for …	http://web.ebscohost.com/ehost/detail?sid=1efccc5a-05d4-412c-9686-336a3202b2f7%40sessionmgr110&vid=2&hid=126&bdata=JnNpdGU9ZWhvc3QtbGl2ZSZzY29wZT1zaXRl#anchor=toc&db=pdh&AN=1987-00069-001
Stroke	Journal	Health - Stroke	Human	Actual policy	Please provide sex-specific and/or racial/ethnic-specific data, when appropriate, in describing outcomes of epidemiologic analyses or clinical trials; or specifically state that no sex-based or racial/ethnic-based differences were present. See the Uniform Requirements for Manuscripts Submitted to Biomedical Journals for more details.	http://stroke.ahajournals.org/site/misc/ifora.xhtml
Journal of the National Cancer Institute (JNCI)	Journal	Health -Cancer	Human	Actual policy	Methods: Where appropriate, clinical and epidemiological studies should be analyzed to see if there is an effect of sex or any of the major ethnic groups. If there is no effect, that should be stated so in Results	Specific Requirements: http://www.oxfordjournals.org/our_journals/jnci/for_authors/ms_prep.html
American Journal of Physiology - Heart and Circulatory Physiology	Journal article	Health -Cardiology	Cell	Recommended policy	Based on existing knowledge, it is inappropriate to assume that results from studies conducted on only one sex apply to the other (13). For some studies of neonates and embryos, cells derived from males and females are mixed in a single culture and should be reported as such. The scientific community needs to determine whether this technique is valid by providing sufficient data to control and co…	http://ajpheart.physiology.org/content/302/9/H1771.full
Reproduction; Journal of Endocrinology	Journal	Health -Endocrinology	Animal	Actual policy	State the breed or strain and source of animals, and give details of age, weight, sex and housing. Authors are encouraged to refer to the ARRIVE guidelines, and in particular the checklist within them, when preparing manuscripts detailing animal experiments.	http://www.reproduction-online.org/site/misc/For-Authors.xhtml http://joe.endocrinology-journals.org/site/misc/For-Authors.xhtml
Endocrinology	Journal	Health -Endocrinology	Animal/cell	Actual policy	The title page should include the following: Full title (a concise statement of the article's major contents). Effective with manuscripts submitted as of July 1, 2012, the title of all articles other than mini-reviews and News & Views must include the sex of animals used if only one sex is represented. Likewise, if cultures of primary cells, tissue slices, etc., were obtained from one sex, the se…
European Journal of Neuroscience	Journal	Health -Neuroscience	Animal	Actual policy	Experimental animals: When experimental animals are used, specify species, strain, sex, age, supplier, and numbers of animals used in total and for individual experimental conditions. The species should be identified in the Title or Abstract.	http://onlinelibrary.wiley.com/journal/10.1111/(ISSN)1460-9568/homepage/ForAuthors.html
Annaliese K. Beery1 and Irving Zucker2,*, Neurosci Biobehav Rev.	Journal article	Health -Neuroscience	Animal	Recommended policy	1. If male and female animal models are thought to differ in response to an intervention then the study must be designed with adequate sample sizes to answer the question for each sex. 2. If prior research strongly indicates that there are no significant differences between male and female animals, then sex is not required in subject sex selection, but study of both males and females is both feas…	http://www.ncbi.nlm.nih.gov/pmc/articles/PMC3008499/ List of recommendations was adapted by Beery and Zucker (2010) from the National Institutes of Health guidelines.
The Journal of Pharmacology and Experimental Therapeutics	Journal	Health -Pharmacology	Animal/cell	Actual policy	In vivo studies and studies using primary cultures of cells or tissues from animals or humans must state the sex of the experimental subjects or tissue donors in the Materials and Methods section. The designations “mixed” or “unknown” should be used as appropriate when the sex cannot be determined (e.g., embryonic or early postnatal cultures, cell lines immortalized from a mixed culture, previous…	http://jpet.aspetjournals.org/site/misc/ifora.xhtml
American Physiological Society (numerous journals)	Publishing house	Health -Physiology	Animal/cell	Actual policy	Cell Lines and Reagents: The source of cells utilized (species, sex, strain, race, age of donor, whether primary or established) should be clearly indicated. Materials and Methods: Describe techniques, cell/animal models used (including species, strain, and sex) [...]" For studies involving humans, the sex and/or gender of participants must be reported. Also in this section, describe the statisti…	http://www.the-aps.org/MayCC/publications/authorinfo/formatting.txt http://www.the-aps.org/mm/Publications/Info-For-Authors/Composition
Basic and Clinical Psychiatry	Journal	Health -Psychiatry	Animal	Actual policy	Material and methods should describe clearly the selection of observational or experimental subjects (patients or laboratory animals) including controls, such as age, gender, inclusion and exclusion criteria, (the circumstances for rejection from the study should be clearly defined), randomization and masking (blinding) method.	http://basicclinpsych.com/content/index/id/3
Nancy E. Adler, Ph.D.; Lisa and John Pritzker Professor of Psychology, University of California	IOM Workshop	Health -Psychology	Human	Recommended policy	Editors could make it clear that including sex-specific information will enhance a paper’s chances of publication. (39)	Recommendation from the SEX-SPECIFIC REPORTING OF SCIENTIFIC RESEARCH workshop summary (p.39): http://orwh.od.nih.gov/resources/policyreports/pdf/Sex-Specific-Reporting-Scientific-Research-2011.pdf
Journal of Reproduction and Infertility	Journal	Health -Reproduction	Animal	Actual policy	Selection and Description of Participants: Describe clearly your selection criteria, if any, of the observational or experimental participants (cases or lab animals and the controls), including eligibility plus a description of the source population. Make sure to indicate the relevance of the inclusion or exclusion of variables such as age and sex to the objective of research as they are not alwa…	http://www.jri.ir/en/instructionsforauthors.aspx
Nature Journals	Publishing house	Life Sciences	Animal	Actual policy	Studies involving animals and human subjects: For primary research manuscripts in the Nature journals (Articles, Letters, Brief Communications, Technical Reports) reporting experiments on live vertebrates and/or higher invertebrates, the corresponding author must confirm that all experiments were performed in accordance with relevant guidelines and regulations... Sex and other characteristics of …	http://www.nature.com/authors/policies/experimental.html PLoS Bio ARRIVE guidelines: http://www.plosbiology.org/article/fetchObject.action?uri=info%3Adoi%2F10.1371%2Fjournal.pbio.1000412&representation=PDF
International Research Association for Talent Development and Excellence	Journal	Other	Human	Actual policy	The abstract must, if it is the result of an empirical research, briefly outline theoretical basis, research question/s, methodology and instrumentation, sample/s and important characteristics (e.g. number, gender and age) as well as the main findings of the study. Also, it should include main conclusions. An abstract for a theoretical article or a review should describe the topic, the objective …	http://www.iratde.org/journal/instructions

## Sheet: Other gender policies
Journal/Publishing house/ article tittle	Description of source	Field	Type	Recommendation	Link / notes
Sex/gender considerations for peer reviewers:
Exploring the Biological Contributions to Human Health: Does Sex Matter? By the Committee on Understanding the Biology of Sex and Gender Differences, Board on Health Sciences Policy	Organisation	Health	Recommendation	Research sponsors and peer-review committees should recognize that research on sex differences may require additional resources.	https://www.google.ca/search?q=Research+sponsors+and+peer-review+committees+should+recognize+that+research+on+sex+differences+may+require+additional+resources.&oq=Research+sponsors+and+peer-review+committees+should+recognize+that+research+on+sex+differences+may+require+additional+resources.&aqs=chrome.0.69i57j69i64l2.443j0&sourceid=chrome&ie=UTF-8 p. 177
European Peer Review Manual for initial VET (Vocational Education and Training)	Organization	Other	Recommendation	• Data collected are disaggregated by sex in order to represent women and men (female and male students; female and male staff). • A gender analysis of the Quality Areas should be undertaken in the Self-Report and in the Peer Review process. • During the Peer Review, gender must be considered in the composition of groups of interviewees, in the preparation and conduct of interviews and observatio…	http://www.peer-review-education.net/calimero/tools/proxy.php?id=12387 P. 4
Peer review panel composition:
European Peer Review Manual for initial VET (Vocational Education and Training)European Peer Review Manual	Organization	Other	Recommendation	• A Peer with gender expertise (as an additional competence) should be included in the Peer Review team. The composition of the team should reflect an appropriate representation of women and men. Training needs in relation to gender and gender mainstreaming must be identified and met before the Peer Review. • Gender mainstreaming should be integrated at all stages and levels within the Peer Revie…	http://www.peer-review-education.net/calimero/tools/proxy.php?id=12387 P. 4
